# Supplementary material for: A Fungal Defensin Targets the SARS−CoV−2 Spike Receptor−Binding Domain
Source: J Fungi (Basel). 2021 Jul 12;7(7):553. doi: 10.3390/jof7070553 (PMC8304516; doi:10.3390/jof7070553)
Supplement: Supplementary file 1 [file jof-07-00553-s001.zip]

Archive with 1 entries (1 files):
- jof-1297513-supplementary.pdf
